# Supplementary material for: Integrator Complex Subunit 6 Regulates Biological Nature of Hepatocellular Carcinoma by Modulating Epithelial–Mesenchymal Transition
Source: Curr Issues Mol Biol. 2025 Sep 9;47(9):733. doi: 10.3390/cimb47090733 (PMC12468151; doi:10.3390/cimb47090733)
Supplement: Supplementary file 1 [file cimb-47-00733-s001.zip]

Archive with 1 entries (1 files):
- Supplemental Tables S1 and S2.xlsx
