# Supplementary material for: Integrator Complex Subunit 6 Regulates Biological Nature of Hepatocellular Carcinoma by Modulating Epithelial–Mesenchymal Transition
Source: Curr Issues Mol Biol. 2025 Sep 9;47(9):733. doi: 10.3390/cimb47090733 (PMC12468151; doi:10.3390/cimb47090733)
Supplement: Supplementary file 1 [file cimb-47-00733-s001.zip › Supplemental Tables S1 and S2.xlsx]

## Sheet: TableS1 siRNA, saRNA seq
Table S1. Sequences of saRNA and siRNA
Small RNA
INTS6 saRNA (ref.17)	sense	5'-UUUCUCACGAGGUAAUGGAdTdT-3'
	antisense	3'-dTdTAAAGAGUGCUCCAUUACCU-5'
siRNA
ITNS6 siRNA	sense	5'-CCAUGAAGAGGUCAAUACUdTdT-3'
	antisense	5'-AGUAUUGACCUCUUCAUGGdTdT-3'

## Sheet: TableS2 qPCR primer
Table S2. Primer Sequences for real-time PCR
gene	forward primer	reverse primer
human INTS6	5'-CACTGGGTTCCAAGTTGCTT-3'	5'-TGCACTTGATCTTCGTCCTG-3'
human PCNA	5'-CGGATACCTTGGCGCTAGTA-3'	5'-TCTCGGCATATACGTGCAAA-3'
human c-Myc	5'-GGCTCCTGGCAAAAGGTCA-3'	5'-CTGCGTAGTTGTGCTGATGT-3'
human Cyclin D1	5'-GCATGTTCGTGGCCTCTAAG-3'	5'-CGTGTTTGCGGATGATCTGT-3'
human CDK4	5'-GATGACTGGCCTCGAGATGT-3'	5'-CAGAGATTCGCTTGTGTGGG-3'
human GAPDH	5'-GAAGGTGAAGGTCGGAGTCA-3'	5'-GAGAAGCTTCCCGTTCTCAG-3'
